# Supplementary material for: Liver Decompensation as Late Complication in HCC Patients with Long-Term Response following Selective Internal Radiation Therapy
Source: Cancers (Basel). 2021 Oct 29;13(21):5427. doi: 10.3390/cancers13215427 (PMC8582376; doi:10.3390/cancers13215427)
Supplement: Supplementary file 1 [file cancers-13-05427-s001.zip]

Archive with 1 entries (1 files):
- cancers-1390890-supplementary.pdf
